# Supplementary material for: The child who lived: Down syndrome among Neanderthals?
Source: Sci Adv. 2024 Jun 26;10(26):eadn9310. doi: 10.1126/sciadv.adn9310 (PMC11204207; doi:10.1126/sciadv.adn9310)
Supplement: Supplementary file 2 — Data S1 to S5 [file sciadv.adn9310_data_s1_to_s5.zip]

Archive with 5 entries (5 files):
- adn9310_data_s1.xlsx
- adn9310_data_s2.xlsx
- adn9310_data_s3.xlsx
- adn9310_data_s4.xlsx
- adn9310_data_s5.ply
