# Supplementary material for: The child who lived: Down syndrome among Neanderthals?
Source: Sci Adv. 2024 Jun 26;10(26):eadn9310. doi: 10.1126/sciadv.adn9310 (PMC11204207; doi:10.1126/sciadv.adn9310)
Supplement: Supplementary file 2 — Data S1 to S5 [file sciadv.adn9310_data_s1_to_s5.zip › adn9310_data_s1.xlsx]

## Sheet: Table S1
Individual	Species	NT	%L3	References
CSJ02	H. sapiens	2.57222	13.462	17
CSJ16	H. sapiens	2.33333	9.68858	17
CSJ20	H. sapiens	2.48611	10.5978	17
CSJ25	H. sapiens	2.68056	15.1311	17
CSJ26	H. sapiens	2.38333	9.7019	17
CSJ37	H. sapiens	2.41111	12.1589	17
CSJ50	H. sapiens	2.61667	15.5333	17
Sep622	H. sapiens	2.61111	14.9766	17
CSJ11	H. sapiens	2.5	11.6412	17
CSJ59	H. sapiens	2.87222	14.5439	17
NGA88 SK48	H. sapiens	2.59556	15.9779
NGA88 SK72	H. sapiens	2.74386	17.8366
NGA88 SK170	H. sapiens	2.46189	12.2114
NGA88 SK227	H. sapiens	2.51306	13.5017
NGA88 SK229	H. sapiens	2.48031	13.3843
NGA88 SK287	H. sapiens	2.52567	14.0492
NGA88 SK319	H. sapiens	2.59153	15.6175
NGA88 SK341	H. sapiens	2.45183	14.0355
NGA88 SK491	H. sapiens	2.79725	17.6717
NGA88 SK578	H. sapiens	2.64208	17.9372
NGA88 SK593	H. sapiens	2.51972	14.5833
NGA88 SK742	H. sapiens	2.56778	15.7198
NGA88 SK752	H. sapiens	2.689	15.6467
NGA88 SK830	H. sapiens	2.63272	16.9499
NGA88 SK1053	H. sapiens	2.44681	12.2692
NGA88 SK1067	H. sapiens	2.63578	16.4519
NGA88 SK1212	H. sapiens	2.85442	18.2134
NGA88 SK1218	H. sapiens	2.56761	14.7111
NGA88 SK1222	H. sapiens	2.816	15.671
NGB89 SK72	H. sapiens	2.49139	12.0714
La Chapelle	H. neanderthalensis	2.175	5.3088	17
La Ferrassie 1	H. neanderthalensis	2.59444	15.0478	17
La Ferrassie 2	H. neanderthalensis	2.5	12.3073	17
La Ferrassie 8	H. neanderthalensis	2.31389	9.18367	17
La Quina H5	H. neanderthalensis	2.34167	5.1756	17
Kebara1	H. neanderthalensis	2.31389	9.50365	17
Amud1	H. neanderthalensis	2.35556	9.35849	17
Cova Negra	H. neanderthalensis	2.22	8.57849
