# Supplementary material for: The child who lived: Down syndrome among Neanderthals?
Source: Sci Adv. 2024 Jun 26;10(26):eadn9310. doi: 10.1126/sciadv.adn9310 (PMC11204207; doi:10.1126/sciadv.adn9310)
Supplement: Supplementary file 2 — Data S1 to S5 [file sciadv.adn9310_data_s1_to_s5.zip › adn9310_data_s2.xlsx]

## Sheet: Table S2
Specimen	Taxon	Age of death	ASC-R	PSC-R	LSC-R	SLI	Reference
Arcy-sur-Cure	H. neanderthalensis	1 year	2.9	2.8	2.5	64	96
Dederiyeh 1	H. neanderthalensis	2 years	3.2	3	2.7	65	16
Gibraltar 1	H. neanderthalensis	Adult	2.7	2.8	2.5	76	16
Gibraltar 2	H. neanderthalensis	2 years	3.2	3	2.6	74	16
La Chapelle	H. neanderthalensis	Adult	3	2.9	2.5	60	16
La Ferrassie 1	H. neanderthalensis	Adult	3.3	2.6	2.6	65	16
La Ferrassie 2	H. neanderthalensis	Adult	2.9	2.7	2.7	65	16
La Ferrassie 3	H. neanderthalensis	10 years	2.9	2.5	2.3	61	16
La Ferrassie 8	H. neanderthalensis	2 years	2.96	2.51	2.58	52.46	97
La Quina 5	H. neanderthalensis	Adult	3.2	3.1	2.9	63	16
La Quina H27	H. neanderthalensis	Adult	3	3	2.7	68	16
Le Moustier 1	H. neanderthalensis	11 years	3.4	3.4	2.7	55	16
Pech de l'Azé	H. neanderthalensis	2-3 years	3	2.9	2.8	68	16
Petit Puymoyen 5	H. neanderthalensis	Adult	2.9	2.8	2.7	65	16
Spy 1	H. neanderthalensis	Adult	3.3	3.2	2.8	53	16
Spy 2	H. neanderthalensis	Adult	2.9	3	2.5	61	16
Tabun C1	H. neanderthalensis	Adult	2.7	2.5	2.4	69	16
Obi-Rakhmat (OR-1)	H. neanderthalensis	9-12 years	3.09	2.64	2.49	58.79	98
Krapina 38.1	H. neanderthalensis	Adult	3	3	2.4	64	99
Krapina 38.12	H. neanderthalensis	Adult	3	2.8	2.5	55	99
Krapina 38.13	H. neanderthalensis	Adult	3	2.2	2.5	59	99
Krapina 39.4	H. neanderthalensis	Immature	3.1	2.9	2.4	66	99
Krapina 39.8	H. neanderthalensis	Adult	3	2.9	2.5	66	99
Krapina 39.13	H. neanderthalensis	Adult	3	2.8	2.5	54	99
Krapina 39.18	H. neanderthalensis	Adult	2.9	2.8	2.4	65	99
Krapina 39.20	H. neanderthalensis	Adult	3	2.9	2.3	65	99
Kebara 1	H. neanderthalensis	9 months	2.85	2.62	2.36	60.4	100
Amud 1	H. neanderthalensis	Adult	3.1	2.8	2.72	61.77	100
Amud 7	H. neanderthalensis	10 month	2.91	2.74	2.58	66.85	100
Liujiang 1	Fossil H. sapiens	Adult	3.2	2.6	2.7	45.5	101
Qafzeh 6	Fossil H. sapiens	Adult	3.6	3.1	2.8	47	16
Skhul 5	Fossil H. sapiens	Adult	3.2	3.1	2.6	40	16
Pestera Muierii	Fossil H. sapiens	Adult	3.175	3.125	2.4	51.7	102
Cioclovina	Fossil H. sapiens	Adult	3.5	3.1	2.6	54.9	95
Nazlet Khater 2	Fossil H. sapiens	Adult	3.59	2.95	2.55	41.47	103
Abri Pataud 1	Fossil H. sapiens	Adult	3.2	2.8	2.4	54	16
Abri Pataud 3	Fossil H. sapiens	Immature	3.4	3.1	2.7	39	16
Cro Magnon 1	Fossil H. sapiens	Adult	3.1	3	2.5	41	16
Laugerie Basse 1	Fossil H. sapiens	Adult	3.4	3.3	2.5	33	16
Lagar Velho	Fossil H. sapiens	Adult	3	2.5	2.2	55	16
Ishango 37	Fossil H. sapiens	Child	3.2	3.28	2.49	48.6	103
Hofmeyr ELM24	Fossil H. sapiens	Adult	3.51	2.97	2.33	49.57	103
Qafzeh 3	Fossil H. sapiens	Adult	3.66	2.94	2.38	50.88	103
Qafzeh 7	Fossil H. sapiens	adult	3.19	3.03	2.42	48.64	103
Qafzeh 9	Fossil H. sapiens	Adult (min 18.5-20.5 years)	3.32	3.12	2.43	50	103
Qafzeh 11	Fossil H. sapiens	12-13 years	3.44	3.21	2.13	60.31	103
Qafzeh 12	Fossil H. sapiens	3 years	3.34	3.21	2.2	58.82	103
Qafzeh 13	Fossil H. sapiens	neonate	3.02	2.69	2.24	52.18	103
Qafzeh 15	Fossil H. sapiens	3-4 years	3.34	2.79	2.44	62.5	103
Qafzeh 21	Fossil H. sapiens	3 years	3.32	3.08	2.53	53.74	103
Qafzeh25	Fossil H. sapiens	Early adult	3.18	2.98	2.36	54.35	100
Skhul 1	Fossil H. sapiens	4 years	3.06	3.06	2.42	50.51	103
CSJ-02	Recent H. sapiens	Adult	3.4425	3.2025	2.33	43.6508	94
CSJ-16	Recent H. sapiens	Adult	3.1425	2.7025	2.22	61.1111	94
CSJ-20	Recent H. sapiens	Adult	3.155	3.0825	2.57	38.8797	94
CSJ-25	Recent H. sapiens	Adult	3.0275	2.9975	2.005	54.5605	94
CSJ-26	Recent H. sapiens	Adult	3.25	3.2975	2.1825	53.4591	94
CSJ-37	Recent H. sapiens	Adult	3.2975	3.325	2.405	56.3934	94
CSJ-50	Recent H. sapiens	Adult	3.1425	3.035	2.73	52.0906	94
Sepulveda 421	Recent H. sapiens	Adult	3.055	3.0075	2.485	47.7612	94
Sepulveda 463	Recent H. sapiens	Adult	2.92	3.07	2.1275	54.2623	94
Sepulveda 490	Recent H. sapiens	Adult	3.1025	3.205	2.495	49.7445	94
Sepulveda 508	Recent H. sapiens	Adult	2.975	3.19	2.295	57.0962	94
Sepulveda 526	Recent H. sapiens	Adult	2.47	2.395	1.85	45.2138	94
Sepulveda 531	Recent H. sapiens	Adult	3.38	3.34	2.3625	50.9288	94
Sepulveda 545	Recent H. sapiens	Adult	2.865	2.8675	2.1425	46.679	94
Sepulveda 622	Recent H. sapiens	Adult	3.2575	3.075	2.3275	48.542	94
AMNH 99.1_75-A	Recent H. sapiens	Adult	2.7775	2.5875	1.9675	51.1628	94
AMNH 99.1_91-A	Recent H. sapiens	Adult	3.1675	3.1575	2.33	52.2137	94
AMNH VL_1728	Recent H. sapiens	Adult	3.015	3.1425	2.115	58.8424	94
AMNH VL_1729	Recent H. sapiens	Adult	3.26	3.455	2.2325	53.5769	94
ULAC-0057	Recent H. sapiens	Adult	3.1725	3.395	2.71	43.6533	94
ULAC-0066	Recent H. sapiens	Adult	3.01	3.1725	2.47	46.7188	94
ULAC-0210	Recent H. sapiens	Adult	3.45	3.09	2.635	50	94
ULAC-0213	Recent H. sapiens	Adult	3.5775	3.565	2.5575	55.5556	94
ULAC-0217	Recent H. sapiens	Adult	3.125	3.1	2.3425	50.8278	94
ULAC-0308	Recent H. sapiens	Adult	3.16	3.14	2.1675	45.4834	94
ULAC-0316	Recent H. sapiens	Adult	2.8025	2.8375	2.3875	43.4397	94
Cova Negra	H. neanderthalensis	Adult	2.805	2.6675	2.2425	63.1016
