# Supplementary material for: The child who lived: Down syndrome among Neanderthals?
Source: Sci Adv. 2024 Jun 26;10(26):eadn9310. doi: 10.1126/sciadv.adn9310 (PMC11204207; doi:10.1126/sciadv.adn9310)
Supplement: Supplementary file 2 — Data S1 to S5 [file sciadv.adn9310_data_s1_to_s5.zip › adn9310_data_s3.xlsx]

## Sheet: Hoja1
	LSC- Bony Island Area (mm2)	LSC- Maximum Diameter of the Bony Island (mm)	LSC- Canal lumen area at the ampullar end (mm2)	LSC- Canal lumen area at the non-ampullar end (mm2)	LSC-Canal lumen area at the apex (mm2)	ASC-Bony Island Area (mm2)	ASC-Maximum Diameter of the Bony Island (mm)	ASC-Canal lumen area at the ampullar end (mm2)	ASC-Canal lumen area at the non-ampullar end (mm2)	PSC-Bony Island Area (mm2)	PSC-Maximum Diameter of the Bony Island (mm)	VA-Width at midpoint between common crus and operculum (mm)	VA-Width at operculum (mm)	VA-Volume (mm3)	V-Maximum width (mm)	V Maximum height (mm)	V-Area (mm2)	C-Volume (mm3)	CNC-Width (mm)
La Quina H5	14.08	4.8	3.33	2.85	0.85	23.08	5.7	3.48	2.18	19.02	4.94	0.45	5.85	10.05	3.17	6.77	20	102	2.68
Amud1	13.63	4.56	3	2.47	1.17	22.48	5.64	1.64	1.61	16.9	4.75	0.47	4.85	7.53	3.67	6.74	16.36	70.27	2.37
Kebara1	11.6	4.11	3.27	1.37	0.42	18.06	5.64	3.09	1.74	12.37	4.67	0.38	2.69	1.12	3.46	6.3	16.3	83.36	2.32
La Chapelle-aux-Saint	11.06	4.02	2.03	2.17	0.77	19.85	5.36	2.8	1.64	17.49	4.83	0.3	2.07	2.03	3.43	6.45	19	76.89	2.42
La Ferrassie 1	12.31	4.12	3.32	2.13	0.86	21.3	5.82	2.96	1.99	10.35	4.03	0.49	2.18	2.09	3.2	6.74	18.57	82.75	-
La Ferrassie 2	12.63	4.45	2.8	1.7	0.81	20.02	5.6	2.77	1.79	14.1	4.64	0.61	3.28	2.86	3.5	6.2	17	79.84	2.07
Krapina38.1																		85.65*
Krapina38.12																		75.25*
Krapina38.13																		80.67*
Krapina39.1																		72.54*
Krapina39.4																		80.96*
Krapina39.8																		81.80*
Krapina39.13																		65.14*
Krapina39.18																		81.18*
Krapina39.20																		73.37*
