# Supplementary material for: The child who lived: Down syndrome among Neanderthals?
Source: Sci Adv. 2024 Jun 26;10(26):eadn9310. doi: 10.1126/sciadv.adn9310 (PMC11204207; doi:10.1126/sciadv.adn9310)
Supplement: Supplementary file 2 — Data S1 to S5 [file sciadv.adn9310_data_s1_to_s5.zip › adn9310_data_s4.xlsx]

## Sheet: Table S4
VARIABLE	DEFINITION	DESCRIPTION	IMAGE
LSC-Bony Island Area	Bony Island Area of the Lateral Semicircular Canal (LSC) (mm2)	Measured in the midline plane of each semicircular canal.	#VALUE!
ASC-Bony Island Area	Bony Island Area of the Anterior Semicircular Canal (ASC) (mm2)
PSC-Bony Island Area	Bony Island Area of the Posterior Semicircular Canal (PSC) (mm2)
LSC-Maximum Diameter of the Bony Island	Maximum Diameter of the Bony Island of the Lateral Semicircular Canal (LSC) (mm)	Measured medial to lateral on the same line as the lateral limb in axial view (22).	#VALUE!
ASC-Maximum Diameter of the Bony Island	Maximum Diameter of the Bony Island of the Anterior Semicircular Canal (ASC) (mm)	Measured from the non-ampullary side, in the same plane as the Bony Island of each semicircular canal.	#VALUE!
PSC-Maximum Diameter of the Bony Island	Maximum Diameter of the Bony Island of the Posterior Semicircular Canal (PSC) (mm)
LSC-Canal lumen area at the ampullar end	Canal lumen cross-sectional area at the ampullar end of the Lateral Semicircular Canal (LSC) (mm2)	Measured in a transverse plane to the corresponding semicircular canal at its ampullary end.	#VALUE!
ASC-Canal lumen area at the ampullar end	Canal lumen cross-sectional area at the ampullar end of the Anterior Semicircular Canal (ASC) (mm2)
LSC-Canal lumen area at the non-ampullar end	Canal lumen cross-sectional area at the non-ampullar end of the Lateral Semicircular Canal (LSC) (mm2)	Measured in a plane transverse to the corresponding semicircular canal at its non-ampullary end.	#VALUE!
ASC-Canal lumen area at the non-ampullar end	Canal lumen cross-sectional area at the non-ampullar end of the Anterior Semicircular Canal (ASC) (mm2)
LSC-Canal lumen area at the apex	Canal lumen cross-sectional area at the apex of the Lateral Semicircular Canal (LSC) (mm2)	Measured in a plane perpendicular to the transversal plane of the Lateral Semicircular Canal (LSC)	#VALUE!
VA-Width at operculum	Width of Vestibular Aqueduct (VA) at operculum (mm)	Maximum diameter of the opercular border, according to Boston et al. (90).	#VALUE!
VA-Width at midpoint between common crus and operculum	Width of Vestibular Aqueduct (VA) at midpoint between common crus and operculum (mm)	Maximum diameter at the midpoint of the VA, between the beginning of the VA and the plane perpendicular to the opercular border, according to Boston et al. (90).	#VALUE!
VA-Volume	Volume of the Vestibular Aqueduct (VA) (mm3)	Measured from the intersection of the VA with the vestibule to the plane perpendicular to the opercular border.	#VALUE!
V-Area	Cross-sectional area of the Vestibule (V) (mm2)	Measured in a transverse plane to the LSC at its lowest point in axial view, according to Purcell et al. (22)	#VALUE!
V-Maximum width	Maximum vestibule (V) width (mm)		#VALUE!
V-Maximum height	Maximum vestibule (V) height (mm)		#VALUE!
C-Volume	Volume of the cochlea (C) (mm3)	Measured according to Kirk & Gosselin-Ildari (92).	#VALUE!
CNC-Width	Width of the Cochlear Nerve Canal (mm)	Measured along the inner margin of the bony walls in their middle portion, according to Yang et al.(93).	#VALUE!
